# Supplementary material for: Optimization of Bilayer Resistive Random Access Memory Based on Ti/HfO2/ZrO2/Pt
Source: Materials (Basel). 2024 Apr 17;17(8):1852. doi: 10.3390/ma17081852 (PMC11051404; doi:10.3390/ma17081852)
Supplement: Supplementary file 1 [file materials-17-01852-s001.zip]

Archive with 1 entries (1 files):
- materials-2919516-supplementary.pdf
